# Supplementary material for: One-step generation of complete gene knockout mice and monkeys by CRISPR/Cas9-mediated gene editing with multiple sgRNAs
Source: Cell Res. 2017 Jun 6;27(7):933–45. doi: 10.1038/cr.2017.81 (PMC5518993; doi:10.1038/cr.2017.81)
Supplement: Supplementary information, Table S3 — Summary of genomic rearrangements, off-target effect and filtering steps [file cr201781x6.xlsx]

## Sheet: Chromosomal Rearrangements
sgRNA	No.of mismatches	No.of NGG genomic sites	No.of NAG genomic sites	Chromosomal Rearrangement
				Deletions						Duplications						Inversions						CNV
Monkey				#11	#12					#11	#12					#11	#12					#11	#12
sgRNA-Prrt2-B	0	1	0	N/A	N/A					N/A	N/A					N/A	N/A					N/A	N/A
	1	0	0	N/A	N/A					N/A	N/A					N/A	N/A					N/A	N/A
	2	0	1	0	0					0	0					0	0					0	0
	3	6	1	0	0					0	0					0	0					0	0
	4	50	45	0	0					0	0					0	0					0	0
	5	481	675	0	0					0	0					0	0					0	0
sgRNA-Prrt2-C	0	1	0	N/A	N/A					N/A	N/A					N/A	N/A					N/A	N/A
	1	0	0	N/A	N/A					N/A	N/A					N/A	N/A					N/A	N/A
	2	0	0	N/A	N/A					N/A	N/A					N/A	N/A					N/A	N/A
	3	4	13	0	0					0	0					0	0					0	0
	4	69	158	0	0					0	0					0	0					0	0
	5	797	2258	0	0					0	0					0	0					0	0
sgRNA-Prrt2-D	0	1	0	N/A	N/A					N/A	N/A					N/A	N/A					N/A	N/A
	1	0	0	N/A	N/A					N/A	N/A					N/A	N/A					N/A	N/A
	2	5	12	0	0					0	0					0	0					0	0
	3	98	67	0	0					0	0					0	0					0	0
	4	918	716	0	0					0	0					0	0					0	0
	5	7027	6043	0	0					0	0					0	0					0	0
Mouse				#1	#2	#3	#4	#5	#6	#1	#2	#3	#4	#5	#6	#1	#2	#3	#4	#5	#6	#1	#2	#3	#4	#5	#6
sgRNA-Tyr-B	0	1	0	N/A	N/A	N/A	N/A	N/A	N/A	N/A	N/A	N/A	N/A	N/A	N/A	N/A	N/A	N/A	N/A	N/A	N/A	N/A	N/A	N/A	N/A	N/A	N/A
	1	0	0	N/A	N/A	N/A	N/A	N/A	N/A	N/A	N/A	N/A	N/A	N/A	N/A	N/A	N/A	N/A	N/A	N/A	N/A	N/A	N/A	N/A	N/A	N/A	N/A
	2	1	0	0	0	0	0	0	0	0	0	0	0	0	0	0	0	0	0	0	0	0	0	0	0	0	0
	3	3	4	0	0	0	0	0	0	0	0	0	0	0	0	0	0	0	0	0	0	0	0	0	0	0	0
	4	81	49	0	0	0	0	0	0	0	0	0	0	0	0	0	0	0	0	0	0	0	0	0	0	0	0
	5	1141	543	0	0	0	0	0	0	0	0	0	0	0	0	0	0	0	0	0	0	0	0	0	0	0	0
sgRNA-Tyr-C	0	1	0	N/A	N/A	N/A	N/A	N/A	N/A	N/A	N/A	N/A	N/A	N/A	N/A	N/A	N/A	N/A	N/A	N/A	N/A	N/A	N/A	N/A	N/A	N/A	N/A
	1	0	0	N/A	N/A	N/A	N/A	N/A	N/A	N/A	N/A	N/A	N/A	N/A	N/A	N/A	N/A	N/A	N/A	N/A	N/A	N/A	N/A	N/A	N/A	N/A	N/A
	2	1	1	0	0	0	0	0	0	0	0	0	0	0	0	0	0	0	0	0	0	0	0	0	0	0	0
	3	5	11	0	0	0	0	0	0	0	0	0	0	0	0	0	0	0	0	0	0	0	0	0	0	0	0
	4	96	156	0	0	0	0	0	0	0	0	0	0	0	0	0	0	0	0	0	0	0	0	0	0	0	0
	5	860	1501	0	0	0	0	0	0	0	0	0	0	0	0	0	0	0	0	0	0	0	0	0	0	0	0
sgRNA-Tyr-D	0	1	0	N/A	N/A	N/A	N/A	N/A	N/A	N/A	N/A	N/A	N/A	N/A	N/A	N/A	N/A	N/A	N/A	N/A	N/A	N/A	N/A	N/A	N/A	N/A	N/A
	1	0	0	N/A	N/A	N/A	N/A	N/A	N/A	N/A	N/A	N/A	N/A	N/A	N/A	N/A	N/A	N/A	N/A	N/A	N/A	N/A	N/A	N/A	N/A	N/A	N/A
	2	0	0	N/A	N/A	N/A	N/A	N/A	N/A	N/A	N/A	N/A	N/A	N/A	N/A	N/A	N/A	N/A	N/A	N/A	N/A	N/A	N/A	N/A	N/A	N/A	N/A
	3	17	17	0	0	0	0	0	0	0	0	0	0	0	0	0	0	0	0	0	0	0	0	0	0	0	0
	4	96	154	0	0	0	0	0	0	0	0	0	0	0	0	0	0	0	0	0	0	0	0	0	0	0	0
	5	1115	1594	0	0	0	0	0	0	0	0	0	0	0	0	0	0	0	0	0	0	0	0	0	0	0	0
sgRNA-Tyr-E	0	1	0	N/A	N/A	N/A	N/A	N/A	N/A	N/A	N/A	N/A	N/A	N/A	N/A	N/A	N/A	N/A	N/A	N/A	N/A	N/A	N/A	N/A	N/A	N/A	N/A
	1	1	0	0	0	0	0	0	0	0	0	0	0	0	0	0	0	0	0	0	0	0	0	0	0	0	0
	2	0	1	0	0	0	0	0	0	0	0	0	0	0	0	0	0	0	0	0	0	0	0	0	0	0	0
	3	11	5	0	0	0	0	0	0	0	0	0	0	0	0	0	0	0	0	0	0	0	0	0	0	0	0
	4	121	119	0	0	0	0	0	0	0	0	0	0	0	0	0	0	0	0	0	0	0	0	0	0	0	0
	5	1241	1252	0	0	0	0	0	0	0	0	0	0	0	0	0	0	0	0	0	0	0	0	0	0	0	0

## Sheet: Off-target Effect
sgRNA	No.of mismatches	No.of NGG genomic sites	No.of NAG genomic sites	No.of offtarget sites
Monkey				#11	#12
sgRNA-Prrt2-B	0	1	0	N/A	N/A
	1	0	0	N/A	N/A
	2	0	1	0	0
	3	6	1	0	0
	4	50	45	0	0
	5	481	675	0	0
sgRNA-Prrt2-C	0	1	0	N/A	N/A
	1	0	0	N/A	N/A
	2	0	0	N/A	N/A
	3	4	13	0	0
	4	69	158	0	0
	5	797	2258	0	0
sgRNA-Prrt2-D	0	1	0	N/A	N/A
	1	0	0	N/A	N/A
	2	5	12	0	0
	3	98	67	0	0
	4	918	716	0	0
	5	7027	6043	0	0
Mouse				#1	#2	#3	#4	#5	#6
sgRNA-Tyr-B	0	1	0	N/A	N/A	N/A	N/A	N/A	N/A
	1	0	0	N/A	N/A	N/A	N/A	N/A	N/A
	2	1	0	0	0	0	0	0	0
	3	3	4	0	0	0	0	0	0
	4	81	49	0	0	0	0	0	0
	5	1141	543	0	0	0	0	0	0
sgRNA-Tyr-C	0	1	0	N/A	N/A	N/A	N/A	N/A	N/A
	1	0	0	N/A	N/A	N/A	N/A	N/A	N/A
	2	1	1	0	0	0	0	0	0
	3	5	11	0	0	0	0	0	0
	4	96	156	0	0	0	0	0	0
	5	860	1501	0	0	0	0	0	0
sgRNA-Tyr-D	0	1	0	N/A	N/A	N/A	N/A	N/A	N/A
	1	0	0	N/A	N/A	N/A	N/A	N/A	N/A
	2	0	0	N/A	N/A	N/A	N/A	N/A	N/A
	3	17	17	0	0	0	0	0	0
	4	96	154	0	0	0	0	0	0
	5	1115	1594	0	0	0	0	0	0
sgRNA-Tyr-E	0	1	0	N/A	N/A	N/A	N/A	N/A	N/A
	1	1	0	0	0	0	0	0	0
	2	0	1	0	0	0	0	0	0
	3	11	5	0	0	0	0	0	0
	4	121	119	0	0	0	0	0	0
	5	1241	1252	0	0	0	0	0	0

## Sheet: Filtering Steps
Supplementary information, Table S3. Summary of genomic rearrangements, off-target effect and filtering steps
	Monkey				Mouse
Chromosomal Rearrangement	#8 (Control)	#9 (Control)	#11	#12	#1	#2	#3	#4	#5	#6
Long variant calls (calling by LUMPY)	37483	36537	46073	45008	2502	2656	2588	2583	2499	2638
Long variant calls within the region of 500 bp next to the predicted offtarget sites	137	127	183	193	0	0	0	0	0	0
Filtering variants in control samples			102	101	0	0	0	0	0	0
Filtering variants in both samples			24	23	0	0	0	0	0	0
Following manual inspection by blasting the sequencing with reference genome (Macaca fascicularis v5.0) or (Mus musculus mm10)			3	3	0	0	0	0	0	0
Filtering variants with repetitive DNA sequence			0	0
Offtarget sites	#8	#9	#11	#12	#1	#2	#3	#4	#5	#6
Short variant calls (Indels,calling by FreeBayes)	1712097	1686562	1845509	1828925	32578	33049	32585	33289	34076	33077
Indels within the region of predicted offtarget sites	23	22	28	15	1	0	1	0	0	0
Filtering variants in control samples			15	10	0	0	0	0	0	0
Filtering variants in both samples			9	4	0	0	0	0	0	0
Following manual inspection by blasting the sequencing with reference genome (Macaca fascicularis v5.0) or (Mus musculus mm10)			3	0
Filtering variants with repetitive DNA sequence			1	0
PCR amplification and sequencing			0	0
